# Supplementary material for: Dihydroisocoumarins and Dihydroisoflavones from the Rhizomes of Dioscorea collettii with Cytotoxic Activity and Structural Revision of 2,2′-Oxybis(1,4-di-tert-butylbenzene)
Source: Molecules. 2021 Sep 4;26(17):5381. doi: 10.3390/molecules26175381 (PMC8433754; doi:10.3390/molecules26175381)
Supplement: Supplementary file 1 [file molecules-26-05381-s001.zip]

Archive with 1 entries (1 files):
- molecules-1357413-supplementary.pdf
